# Supplementary material for: Promoted Mid-Infrared Photodetection of PbSe Film by Iodine Sensitization Based on Chemical Bath Deposition
Source: Nanomaterials (Basel). 2022 Apr 19;12(9):1391. doi: 10.3390/nano12091391 (PMC9105836; doi:10.3390/nano12091391)
Supplement: Supplementary file 1 [file nanomaterials-12-01391-s001.zip]

Archive with 1 entries (1 files):
- nanomaterials-1673405-supplementary.pdf
